# Supplementary material for: Fingernail Onychomycosis: A Laboratory-Based Retrospective Study with Species Profiling and Antifungal Susceptibility of Yeasts
Source: J Clin Med. 2026 Jan 1;15(1):325. doi: 10.3390/jcm15010325 (PMC12787257; doi:10.3390/jcm15010325)
Supplement: Supplementary file 1 [file jcm-15-00325-s001.zip]

Archive with 1 entries (1 files):
- jcm-4040635-supplementary.pdf
